# Supplementary material for: Nanopore sequencing-derived methylation biomarker prediction for methylation-specific PCR in patients with head and neck squamous cell carcinoma
Source: Clin Epigenetics. 2025 Sep 13;17:149. doi: 10.1186/s13148-025-01960-7 (PMC12433006; doi:10.1186/s13148-025-01960-7)
Supplement: Supplementary file 1 — (bed 610 KB) [file 13148_2025_1960_MOESM1_ESM.bed]

chr1	26735	31737
chr1	133124	137563
chr1	197251	202121
chr1	366792	372063
chr1	379172	384185
chr1	489107	493546
chr1	595839	600734
chr1	607358	613269
chr1	776604	781167
chr1	825036	830065
chr1	851483	855831
chr1	864595	872248
chr1	902314	912503
chr1	917385	928252
chr1	931952	944983
chr1	948976	953222
chr1	956933	973158
chr1	974046	981425
chr1	982346	986547
chr1	996007	1004030
chr1	1011290	1016471
chr1	1017388	1022963
chr1	1026415	1036858
chr1	1038116	1051049
chr1	1052894	1061923
chr1	1062298	1094350
chr1	1108664	1112960
chr1	1113135	1119065
chr1	1134989	1139467
chr1	1155831	1160096
chr1	1160663	1167204
chr1	1171934	1176765
chr1	1195447	1203776
chr1	1204290	1228901
chr1	1229621	1235605
chr1	1240505	1249090
chr1	1252016	1261378
chr1	1265786	1270084
chr1	1271135	1276437
chr1	1284017	1300279
chr1	1305020	1315113
chr1	1316942	1321168
chr1	1322263	1343468
chr1	1346553	1357746
chr1	1371760	1377659
chr1	1385264	1389544
chr1	1396691	1402222
chr1	1404728	1409555
chr1	1417779	1422620
chr1	1424180	1433014
chr1	1433560	1442204
chr1	1452175	1456509
chr1	1458705	1462958
chr1	1469464	1474441
chr1	1476654	1487304
chr1	1507208	1514825
chr1	1515321	1525649
chr1	1527128	1531426
chr1	1533224	1543289
chr1	1552152	1556414
chr1	1559381	1563606
chr1	1572102	1577367
chr1	1596951	1602756
chr1	1613073	1618635
chr1	1621207	1642670
chr1	1643016	1647234
chr1	1656612	1661481
chr1	1667542	1671792
chr1	1674459	1678804
chr1	1690087	1695628
chr1	1697647	1705251
chr1	1710154	1714372
chr1	1721956	1726792
chr1	1737317	1741662
chr1	1743362	1748894
chr1	1751934	1756532
chr1	1758328	1762624
chr1	1775955	1784702
chr1	1887966	1893833
chr1	1906519	1911162
chr1	1916659	1921952
chr1	1925807	1930084
chr1	1941276	1946438
chr1	1952905	1957431
chr1	1962975	1968347
chr1	1976829	1984361
chr1	2016972	2022040
chr1	2023607	2032411
chr1	2041247	2047207
chr1	2047812	2053773
chr1	2057340	2061732
chr1	2071740	2076126
chr1	2091766	2096786
chr1	2105116	2111863
chr1	2112990	2117426
chr1	2119722	2126405
chr1	2130343	2137227
chr1	2148875	2153090
chr1	2167414	2175047
chr1	2182993	2187362
chr1	2187578	2192379
chr1	2192449	2197203
chr1	2202478	2207912
chr1	2210760	2215058
chr1	2224773	2231734
chr1	2278581	2284442
chr1	2288759	2293130
chr1	2298871	2309630
chr1	2312275	2320195
chr1	2320284	2336993
chr1	2342919	2347218
chr1	2370720	2374937
chr1	2382914	2387310
chr1	2389042	2394325
chr1	2400111	2404733
chr1	2406437	2416717
chr1	2426487	2430728
chr1	2431987	2436240
chr1	2438407	2446375
chr1	2454230	2458647
chr1	2465386	2469616
chr1	2476353	2486067
chr1	2500147	2511039
chr1	2511916	2516209
chr1	2516483	2523568
chr1	2523802	2532571
chr1	2533495	2537773
chr1	2538656	2543147
chr1	2544432	2548924
chr1	2583958	2589453
chr1	2593800	2598064
chr1	2604232	2608447
chr1	2626453	2631253
chr1	2640591	2645425
chr1	2787460	2792396
chr1	2798176	2802668
chr1	2853561	2858100
chr1	2858592	2862796
chr1	2909220	2913729
chr1	2928491	2936308
chr1	2957980	2962243
chr1	2966497	2972358
chr1	2999801	3004189
chr1	3010591	3014812
chr1	3020069	3024479
chr1	3060711	3076154
chr1	3078708	3085414
chr1	3109615	3113993
chr1	3119503	3123779
chr1	3137977	3144704
chr1	3153335	3157675
chr1	3162370	3166728
chr1	3183976	3190689
chr1	3192583	3197345
chr1	3229281	3233517
chr1	3236596	3243736
chr1	3245405	3250079
chr1	3264257	3270260
chr1	3276812	3281488
chr1	3285201	3289889
chr1	3321351	3325697
chr1	3356465	3360720
chr1	3388505	3396471
chr1	3402705	3417663
chr1	3423448	3428242
chr1	3432801	3437068
chr1	3452341	3457119
chr1	3476137	3480627
chr1	3498442	3502655
chr1	3507012	3513119
chr1	3517424	3521686
chr1	3528885	3533495
chr1	3541310	3545705
chr1	3581338	3585906
chr1	3593145	3597554
chr1	3609055	3613514
chr1	3622203	3627677
chr1	3638399	3647559
chr1	3647780	3655072
chr1	3688532	3692989
chr1	3704754	3708957
chr1	3716069	3720537
chr1	3730730	3735110
chr1	3744399	3749406
chr1	3769989	3775120
chr1	3784900	3789344
chr1	3793834	3798668
chr1	3812894	3817451
chr1	3854623	3860805
chr1	3872300	3877047
chr1	3889926	3894672
chr1	3897792	3903520
chr1	3905655	3909892
chr1	4130573	4135183
chr1	4159327	4163612
chr1	4651929	4658495
chr1	4664516	4668807
chr1	4709592	4714485
chr1	4770291	4774493
chr1	5709996	5714453
chr1	5731497	5735724
chr1	5875097	5879332
chr1	5888764	5892969
chr1	5989535	5995346
chr1	6024184	6028434
chr1	6049549	6053776
chr1	6069575	6073925
chr1	6125683	6131060
chr1	6140058	6144299
chr1	6146656	6150979
chr1	6177177	6183191
chr1	6197118	6201823
chr1	6203765	6211528
chr1	6233468	6238201
chr1	6239815	6256079
chr1	6258077	6262991
chr1	6277888	6283352
chr1	6390959	6396125
chr1	6416997	6427267
chr1	6438108	6443070
chr1	6445147	6458265
chr1	6458524	6463895
chr1	6464114	6468361
chr1	6468612	6473676
chr1	6483083	6487858
chr1	6488023	6493055
chr1	6495090	6499812
chr1	6552076	6556775
chr1	6577367	6582301
chr1	6591337	6595614
chr1	6597065	6605784
chr1	6610726	6617681
chr1	6623011	6627780
chr1	6699235	6704071
chr1	6782253	6788306
chr1	6959941	6964248
chr1	7060459	7064667
chr1	7661340	7667115
chr1	7678083	7683057
chr1	7702113	7707796
chr1	7768991	7773786
chr1	7781400	7787044
chr1	7825138	7829416
chr1	7940348	7944639
chr1	7951933	7956591
chr1	7959241	7964166
chr1	8023494	8028794
chr1	8209936	8214142
chr1	8215135	8219762
chr1	8315724	8320275
chr1	8322327	8328108
chr1	8328142	8332740
chr1	8333283	8337575
chr1	8341637	8346042
chr1	8356262	8360490
chr1	8421329	8426279
chr1	8700946	8705521
chr1	8814953	8820004
chr1	8876254	8881287
chr1	9037221	9042454
chr1	9126444	9131417
chr1	9180108	9185768
chr1	9196506	9200897
chr1	9232342	9237393
chr1	9262143	9266957
chr1	9290330	9295834
chr1	9354067	9358345
chr1	9365448	9369675
chr1	9426878	9431190
chr1	9493320	9497593
chr1	9537291	9542385
chr1	9586674	9591459
chr1	9608559	9612810
chr1	9625067	9629309
chr1	9649674	9654943
chr1	9687237	9692170
chr1	9713650	9717939
chr1	9728234	9733428
chr1	9760518	9764759
chr1	9820953	9826609
chr1	9907787	9912631
chr1	9941107	9945527
chr1	9995209	10000050
chr1	10030474	10035346
chr1	10207957	10213248
chr1	10324125	10328332
chr1	10396491	10401940
chr1	10428143	10433015
chr1	10470120	10477115
chr1	10636242	10642041
chr1	10645753	10650083
chr1	10651781	10656651
chr1	10657810	10662524
chr1	10663130	10667560
chr1	10691716	10700195
chr1	10702392	10706868
chr1	10791837	10798907
chr1	10833838	10838060
chr1	10864898	10869422
chr1	10886467	10891109
chr1	11010340	11015188
chr1	11056973	11062577
chr1	11097330	11102079
chr1	11260201	11264979
chr1	11271202	11275490
chr1	11476612	11482554
chr1	11499309	11504099
chr1	11527781	11531987
chr1	11534325	11538565
chr1	11646710	11657249
chr1	11662056	11666828
chr1	11678342	11683660
chr1	11688644	11694594
chr1	11717509	11721959
chr1	11733918	11738206
chr1	11760082	11764306
chr1	11803405	11808509
chr1	11836336	11840675
chr1	11857058	11861498
chr1	11923586	11928078
chr1	11932692	11936912
chr1	11978056	11982736
chr1	12017194	12021846
chr1	12061431	12066091
chr1	12164819	12169655
chr1	12189277	12193928
chr1	12227897	12233142
chr1	12538321	12542530
chr1	12593876	12598235
chr1	12614978	12620636
chr1	13511010	13516118
chr1	13552915	13557117
chr1	13581111	13586373
chr1	13697986	13702705
chr1	13746772	13751963
chr1	13890855	13895242
chr1	14596114	14601497
chr1	14799087	14803373
chr1	14921877	14927049
chr1	15046567	15050917
chr1	15063685	15068023
chr1	15150723	15156975
chr1	15212685	15216951
chr1	15245124	15249457
chr1	15407554	15412732
chr1	15522103	15529168
chr1	15582593	15587113
chr1	15601328	15605794
chr1	15615326	15619861
chr1	15682083	15687007
chr1	15725121	15729480
chr1	15729802	15734010
chr1	15742133	15749026
chr1	15756576	15761367
chr1	15832765	15839628
chr1	15845394	15851622
chr1	15932375	15936660
chr1	15941405	15947087
chr1	15973407	15978177
chr1	16071153	16075496
chr1	16135881	16140126
chr1	16146616	16150829
chr1	16152989	16157965
chr1	16165566	16170010
chr1	16204422	16210085
chr1	16215188	16219812
chr1	16224831	16229165
chr1	16235049	16239304
chr1	16350079	16354697
chr1	16365126	16369775
chr1	16438503	16443308
chr1	16496643	16501882
chr1	16512289	16516533
chr1	16518785	16523397
chr1	16532378	16537801
chr1	16545906	16550318
chr1	16610961	16615959
chr1	16642360	16650550
chr1	16656282	16660558
chr1	16664956	16669195
chr1	16678247	16682656
chr1	16690188	16703447
chr1	16705273	16710233
chr1	16722996	16727396
chr1	16738268	16742507
chr1	16746909	16751185
chr1	16756916	16762479
chr1	16857616	16862028
chr1	16869066	16875554
chr1	16886926	16891599
chr1	16893732	16897971
chr1	16902803	16907185
chr1	16911543	16916475
chr1	16953323	16957561
chr1	16958795	16963189
chr1	16964409	16968620
chr1	16978056	16982868
chr1	17003390	17007598
chr1	17009334	17014087
chr1	17051961	17056227
chr1	17117156	17121593
chr1	17147207	17151580
chr1	17405939	17410149
chr1	17417704	17422051
chr1	17435576	17441981
chr1	17537434	17542048
chr1	17620957	17625175
chr1	17694986	17699297
chr1	17823883	17828347
chr1	18105611	18113179
chr1	18363380	18367587
chr1	18374801	18379002
chr1	18480379	18485173
chr1	18628401	18649239
chr1	18782226	18786438
chr1	18852451	18856975
chr1	18875380	18879740
chr1	18881132	18885420
chr1	18900334	18905140
chr1	18953454	18959389
chr1	19207657	19212552
chr1	19249390	19254214
chr1	19271755	19276448
chr1	19286504	19291166
chr1	19309713	19314815
chr1	19336516	19340782
chr1	19483209	19488150
chr1	19594847	19599508
chr1	19641761	19647429
chr1	19662653	19668295
chr1	19677017	19681372
chr1	19798029	19802287
chr1	19880314	19884969
chr1	20183867	20188304
chr1	20240962	20245324
chr1	20341073	20345525
chr1	20364089	20369041
chr1	20481969	20489018
chr1	20505923	20510390
chr1	20550401	20556002
chr1	20631371	20636058
chr1	20659023	20663745
chr1	20694446	20698696
chr1	20702515	20706876
chr1	20715339	20720278
chr1	20729513	20734873
chr1	20784215	20789628
chr1	21174622	21179343
chr1	21223081	21227438
chr1	21287887	21292608
chr1	21342867	21347826
chr1	21425995	21431502
chr1	21434577	21442731
chr1	21457952	21462220
chr1	21507055	21511851
chr1	21601686	21605887
chr1	21620181	21624770
chr1	21649791	21654220
chr1	21657210	21661609
chr1	21666570	21671916
chr1	21780636	21785768
chr1	21812406	21816914
chr1	21821190	21825404
chr1	21826807	21831072
chr1	21862856	21867099
chr1	21882499	21889626
chr1	21934853	21939784
chr1	22023424	22027701
chr1	22050516	22055536
chr1	22118027	22122450
chr1	22127530	22131732
chr1	22140419	22145759
chr1	22283721	22287925
chr1	22340145	22344381
chr1	22449743	22454324
chr1	22561102	22565603
chr1	22574309	22578920
chr1	22591280	22595714
chr1	22598652	22603049
chr1	22645557	22649810
chr1	22674923	22679338
chr1	22708330	22713869
chr1	22782411	22787074
chr1	22951060	22956076
chr1	23017321	23022184
chr1	23165746	23170947
chr1	23175566	23180140
chr1	23214884	23219744
chr1	23341752	23346870
chr1	23366197	23371557
chr1	23422303	23427170
chr1	23434661	23439478
chr1	23481484	23486862
chr1	23528541	23533597
chr1	23552526	23561721
chr1	23566013	23570574
chr1	23689865	23694077
chr1	23741205	23746125
chr1	23776012	23780773
chr1	23788992	23793302
chr1	23798300	23803059
chr1	23865764	23870500
chr1	23900625	23905047
chr1	23957295	23962211
chr1	23977873	23982527
chr1	24185050	24189987
chr1	24319712	24324684
chr1	24411367	24418549
chr1	24500375	24505388
chr1	24533212	24537430
chr1	24553948	24558297
chr1	24640536	24645705
chr1	24742861	24748095
chr1	24846069	24850876
chr1	24900005	24904641
chr1	24905937	24910316
chr1	24927036	24934514
chr1	25230072	25234687
chr1	25237968	25242220
chr1	25244475	25250030
chr1	25264786	25269996
chr1	25335115	25340907
chr1	25428074	25433624
chr1	25541402	25546551
chr1	25614170	25620281
chr1	25769413	25773616
chr1	25798324	25802616
chr1	25817631	25822884
chr1	25856981	25861865
chr1	25873231	25878025
chr1	25903459	25909133
chr1	25920714	25925122
chr1	25996058	26000443
chr1	26033102	26038217
chr1	26043790	26048822
chr1	26108828	26114426
chr1	26159316	26166557
chr1	26167688	26172333
chr1	26223026	26227703
chr1	26231958	26236537
chr1	26277871	26282422
chr1	26304345	26308798
chr1	26334047	26338975
chr1	26343954	26348159
chr1	26358025	26362790
chr1	26409091	26413657
chr1	26430001	26434365
chr1	26469875	26475351
chr1	26498185	26503489
chr1	26527580	26532193
chr1	26618353	26623585
chr1	26693342	26699530
chr1	26785627	26790201
chr1	26815249	26819462
chr1	26824739	26829183
chr1	26861421	26867486
chr1	26887670	26892554
chr1	26898001	26902518
chr1	26919557	26924128
chr1	26957574	26962610
chr1	26991636	26996655
chr1	27004102	27008491
chr1	27010388	27014950
chr1	27152854	27157251
chr1	27199393	27203594
chr1	27232214	27237123
chr1	27319962	27324515
chr1	27347428	27353525
chr1	27354786	27363252
chr1	27363921	27368752
chr1	27381110	27385341
chr1	27390388	27394845
chr1	27487831	27492342
chr1	27525800	27530452
chr1	27545906	27553036
chr1	27566416	27571013
chr1	27573289	27578177
chr1	27601071	27605749
chr1	27613354	27617813
chr1	27632056	27637299
chr1	27657794	27662297
chr1	27666216	27670520
chr1	27723634	27728491
chr1	27771117	27775520
chr1	27828710	27833277
chr1	27870520	27874746
chr1	27912073	27917024
chr1	27956509	27962327
chr1	28086587	28090801
chr1	28230634	28238465
chr1	28245190	28249511
chr1	28257320	28262622
chr1	28326854	28331156
chr1	28367530	28372220
chr1	28516141	28520781
chr1	28528525	28532799
chr1	28550890	28555192
chr1	28579557	28584287
chr1	28590479	28594942
chr1	28641041	28645386
chr1	28666659	28671321
chr1	28734554	28739803
chr1	28773278	28777557
chr1	28809989	28814836
chr1	28860795	28865440
chr1	28884926	28889788
chr1	28912256	28917457
chr1	29119187	29127335
chr1	29132365	29136660
chr1	29179464	29184174
chr1	29228708	29233115
chr1	29234233	29240795
chr1	29257385	29262900
chr1	29476450	29480727
chr1	30716125	30723740
chr1	30771163	30775433
chr1	30805274	30809665
chr1	30822435	30826702
chr1	30905997	30911119
chr1	31063565	31068091
chr1	31153253	31157646
chr1	31179575	31183986
chr1	31237231	31241965
chr1	31294399	31299131
chr1	31410947	31416163
chr1	31584870	31591242
chr1	31615670	31620337
chr1	31642609	31647360
chr1	31701936	31706268
chr1	31712530	31716886
chr1	31740885	31745103
chr1	31760746	31766651
chr1	31770226	31775060
chr1	31786403	31791407
chr1	31935681	31940781
chr1	31942587	31947029
chr1	32011501	32016982
chr1	32070604	32075451
chr1	32106460	32110717
chr1	32177553	32182213
chr1	32198630	32202859
chr1	32202968	32208284
chr1	32219920	32224439
chr1	32237923	32243540
chr1	32273109	32277943
chr1	32289813	32294433
chr1	32333258	32338628
chr1	32349114	32353987
chr1	32359343	32364416
chr1	32392169	32396747
chr1	32424827	32429234
chr1	32462899	32467460
chr1	32498543	32502962
chr1	32537399	32542138
chr1	32648942	32653762
chr1	32700418	32705264
chr1	32710270	32714490
chr1	32739533	32744273
chr1	32751826	32756379
chr1	32815074	32820305
chr1	32868665	32873157
chr1	32884085	32888796
chr1	32890868	32895848
chr1	32899191	32903721
chr1	32961930	32967015
chr1	32970857	32975378
chr1	33034600	33039118
chr1	33048993	33053332
chr1	33078923	33083642
chr1	33125290	33129554
chr1	33145375	33149720
chr1	33157658	33161926
chr1	33178725	33184272
chr1	33253847	33259064
chr1	33274173	33278780
chr1	33304545	33309174
chr1	33347182	33352169
chr1	33428401	33433328
chr1	33470424	33474727
chr1	33623005	33627254
chr1	33631296	33635519
chr1	34161182	34167375
chr1	34174781	34179423
chr1	34759427	34763675
chr1	34779275	34787135
chr1	34790963	34795190
chr1	34857581	34861949
chr1	34863683	34870905
chr1	34883430	34888253
chr1	34927209	34932605
chr1	34974636	34979276
chr1	34983048	34987436
chr1	35029520	35033986
chr1	35077326	35081702
chr1	35118730	35122990
chr1	35189866	35195210
chr1	35266622	35271254
chr1	35555079	35560233
chr1	35571248	35579843
chr1	35639368	35643660
chr1	35705805	35710378
chr1	35716647	35721185
chr1	35767323	35772199
chr1	35805898	35810860
chr1	35880900	35886069
chr1	35928648	35933661
chr1	36081953	36086420
chr1	36086724	36091354
chr1	36122854	36127520
chr1	36147254	36151861
chr1	36153850	36158709
chr1	36174155	36181042
chr1	36222158	36226486
chr1	36304229	36309408
chr1	36318899	36325801
chr1	36339761	36343983
chr1	36383488	36388272
chr1	36395610	36400002
chr1	36448195	36452723
chr1	36461813	36466530
chr1	37030776	37037023
chr1	37316010	37320657
chr1	37472122	37476620
chr1	37512311	37516964
chr1	37552005	37559118
chr1	37593827	37598139
chr1	37632005	37637192
chr1	37688370	37694914
chr1	37750518	37756340
chr1	37759407	37767216
chr1	37791423	37796755
chr1	37805736	37810730
chr1	37857478	37862327
chr1	37929564	37934049
chr1	37987560	37992097
chr1	37993912	37998316
chr1	38003167	38007699
chr1	38010410	38015055
chr1	38042430	38049970
chr1	38576493	38580861
chr1	38706707	38711268
chr1	38802057	38806579
chr1	38815937	38820904
chr1	38857143	38862049
chr1	38870807	38875677
chr1	38988983	38993599
chr1	39078967	39084287
chr1	39102993	39108187
chr1	39406346	39411567
chr1	39488752	39494465
chr1	39512693	39518096
chr1	39573645	39578995
chr1	39637338	39642035
chr1	39669550	39674415
chr1	39681759	39686341
chr1	39689258	39694842
chr1	39736640	39741067
chr1	39768095	39773518
chr1	39786011	39791500
chr1	39881269	39885616
chr1	39898923	39904541
chr1	39952815	39957694
chr1	40037739	40043031
chr1	40094994	40099456
chr1	40130836	40135537
chr1	40159241	40163940
chr1	40255714	40260338
chr1	40301514	40306199
chr1	40313332	40319473
chr1	40371712	40376350
chr1	40447933	40452400
chr1	40475112	40479715
chr1	40506384	40511114
chr1	40529488	40533767
chr1	40652182	40656464
chr1	40663439	40667816
chr1	40689490	40694303
chr1	40781418	40786489
chr1	40800247	40804726
chr1	40816168	40821477
chr1	40836059	40840764
chr1	40859277	40864613
chr1	40882068	40886621
chr1	40977198	40982444
chr1	41015746	41020021
chr1	41239285	41244655
chr1	41359008	41368870
chr1	41379581	41385465
chr1	41421598	41425954
chr1	41494179	41498645
chr1	41514117	41518372
chr1	41659709	41664961
chr1	41915969	41920332
chr1	42033184	42038309
chr1	42143814	42148020
chr1	42332594	42337699
chr1	42378307	42383317
chr1	42454045	42458904
chr1	42461126	42465829
chr1	42656306	42660751
chr1	42679829	42685345
chr1	42736444	42740652
chr1	42764543	42769688
chr1	42783091	42787411
chr1	42814903	42819419
chr1	42844587	42848842
chr1	42885114	42890499
chr1	42922164	42926880
chr1	42955796	42961097
chr1	43005196	43009663
chr1	43066219	43070663
chr1	43145737	43150171
chr1	43169832	43174381
chr1	43270813	43275158
chr1	43302851	43307209
chr1	43346634	43351606
chr1	43356463	43361388
chr1	43365143	43370466
chr1	43387704	43392250
chr1	43451589	43456143
chr1	43528758	43533829
chr1	43563615	43568167
chr1	43589084	43593508
chr1	43595798	43600086
chr1	43603221	43607471
chr1	43647945	43652638
chr1	43704997	43710092
chr1	43931396	43938751
chr1	43944401	43949132
chr1	43967737	43972442
chr1	43972470	43981950
chr1	43989478	43994100
chr1	44027957	44033353
chr1	44101319	44105727
chr1	44211331	44215793
chr1	44352985	44357441
chr1	44403469	44410375
chr1	44415464	44420232
chr1	44615067	44619613
chr1	44629609	44634377
chr1	44652565	44657051
chr1	44672098	44676912
chr1	44722033	44726886
chr1	44737651	44742073
chr1	44773341	44778228
chr1	44782188	44788620
chr1	44797862	44803111
chr1	44804007	44808646
chr1	44811093	44815956
chr1	44840871	44845487
chr1	44984350	44988772
chr1	45008553	45013350
chr1	45203667	45208716
chr1	45301541	45306245
chr1	45324747	45329629
chr1	45337892	45342311
chr1	45488673	45493221
chr1	45497914	45502377
chr1	45519491	45524131
chr1	45548731	45553022
chr1	45581918	45586910
chr1	45620522	45625470
chr1	45684079	45689408
chr1	45748561	45752842
chr1	45801427	45806148
chr1	46130454	46135457
chr1	46165017	46169260
chr1	46201149	46205586
chr1	46238236	46242493
chr1	46245243	46249773
chr1	46299753	46305364
chr1	46338667	46343164
chr1	46392052	46396619
chr1	46446114	46450671
chr1	46464624	46469220
chr1	46472564	46476765
chr1	46483496	46493449
chr1	46530960	46535577
chr1	46541903	46546460
chr1	46601943	46606507
chr1	46610908	46618905
chr1	46666002	46670723
chr1	46716730	46721411
chr1	47021554	47025961
chr1	47223308	47228055
chr1	47228832	47234525
chr1	47312035	47316539
chr1	47331739	47336754
chr1	47414224	47419393
chr1	47431453	47441846
chr1	47442040	47447348
chr1	47447967	47452280
chr1	47506037	47510680
chr1	47531238	47535555
chr1	47591121	47595558
chr1	47706822	47712847
chr1	47723084	47727377
chr1	47982198	47986472
chr1	47992140	47999929
chr1	48469632	48474399
chr1	48774519	48779138
chr1	48896882	48901241
chr1	50021745	50026174
chr1	50045972	50050648
chr1	50330995	50335864
chr1	50413244	50430073
chr1	50957775	50962398
chr1	50966090	50971833
chr1	50975639	50980364
chr1	51234095	51238870
chr1	51328222	51332917
chr1	51342655	51347015
chr1	51516705	51521224
chr1	51614902	51619376
chr1	51727356	51732149
chr1	51876506	51881267
chr1	51988105	51992781
chr1	52030780	52035833
chr1	52053074	52058624
chr1	52139728	52144832
chr1	52363731	52370856
chr1	52402195	52406633
chr1	52550586	52555927
chr1	52600208	52604936
chr1	52630957	52635631
chr1	52696016	52700508
chr1	52724351	52728756
chr1	52840622	52845505
chr1	52918952	52923851
chr1	52925208	52929973
chr1	53059992	53065302
chr1	53076432	53081011
chr1	53090716	53094970
chr1	53194637	53199143
chr1	53218224	53222719
chr1	53236287	53240887
chr1	53274625	53279173
chr1	53281766	53286193
chr1	53324015	53330156
chr1	53436467	53441585
chr1	53457518	53462555
chr1	53735729	53741637
chr1	53836085	53840589
chr1	53887574	53891983
chr1	53943384	53948670
chr1	54050928	54055626
chr1	54119691	54124019
chr1	54198148	54202586
chr1	54354317	54358660
chr1	54388728	54392935
chr1	54403180	54409327
chr1	54472673	54477080
chr1	54486220	54491614
chr1	54497350	54501718
chr1	54540031	54544775
chr1	54713672	54718180
chr1	54762410	54766696
chr1	54779069	54783846
chr1	54798604	54803385
chr1	54803992	54808299
chr1	54884790	54889655
chr1	54978414	54983173
chr1	54995015	54999337
chr1	55037387	55042342
chr1	55212792	55218035
chr1	56475555	56479997
chr1	56576429	56581444
chr1	56642990	56647564
chr1	57420291	57426965
chr1	58247600	58252423
chr1	58544249	58548905
chr1	58574085	58579623
chr1	58779789	58787268
chr1	58812568	58818563
chr1	58901699	58906228
chr1	59144735	59149051
chr1	59294430	59299122
chr1	59812415	59817376
chr1	59924600	59928911
chr1	60071643	60075868
chr1	61040970	61045734
chr1	61048254	61056299
chr1	61074865	61079205
chr1	61081081	61085750
chr1	61652202	61656421
chr1	61722975	61727270
chr1	61740155	61745146
chr1	62192883	62197274
chr1	62316465	62321462
chr1	62433980	62439996
chr1	62685709	62690678
chr1	63314723	63326800
chr1	63327692	63332469
chr1	63365438	63370150
chr1	63591266	63596242
chr1	63771794	63777108
chr1	64467871	64472931
chr1	64503675	64507921
chr1	64742599	64747555
chr1	64963772	64968931
chr1	65000589	65005145
chr1	65064587	65070282
chr1	65145358	65151215
chr1	65252291	65256909
chr1	65263728	65268166
chr1	65307333	65312063
chr1	65418173	65423021
chr1	65523318	65528128
chr1	65790757	65795235
chr1	66531045	66535377
chr1	66750396	66754610
chr1	66923197	66927426
chr1	66928000	66932800
chr1	67051862	67056456
chr1	67132707	67137032
chr1	67427452	67433143
chr1	67683230	67688587
chr1	67830688	67835768
chr1	68044960	68053791
chr1	68161316	68165519
chr1	68228925	68233945
chr1	68494600	68499323
chr1	69565284	69570812
chr1	69917360	69921587
chr1	70203500	70207759
chr1	70352050	70357036
chr1	70408939	70413408
chr1	71044541	71050121
chr1	71078803	71083100
chr1	72281326	72286053
chr1	74196142	74200351
chr1	75123132	75127669
chr1	75128128	75139124
chr1	75612769	75618680
chr1	75722231	75727045
chr1	75794851	75799218
chr1	76865426	76870849
chr1	77217311	77221567
chr1	77279688	77284539
chr1	77680532	77685733
chr1	77757158	77761965
chr1	77809681	77813922
chr1	77886696	77890988
chr1	77976619	77981597
chr1	78043893	78048477
chr1	78488939	78493831
chr1	79004596	79008852
chr1	80328972	80333201
chr1	81798313	81805363
chr1	83858584	83863155
chr1	83996540	84001549
chr1	84075463	84080578
chr1	84296425	84301223
chr1	84477249	84481667
chr1	84503661	84508808
chr1	84572142	84576661
chr1	84618638	84623093
chr1	84687922	84692657
chr1	84752335	84756655
chr1	84890676	84895504
chr1	84994902	85000484
chr1	85045826	85050872
chr1	85198135	85203967
chr1	85257018	85261841
chr1	85274182	85278852
chr1	85462257	85467485
chr1	85574546	85583557
chr1	85614017	85618350
chr1	85706358	85710570
chr1	86153595	86159188
chr1	86393883	86398400
chr1	86550985	86555493
chr1	86702192	86707332
chr1	86912479	86917531
chr1	87129860	87134832
chr1	87149470	87154303
chr1	87326119	87337549
chr1	88460600	88465077
chr1	88681932	88687035
chr1	88889280	88893708
chr1	88990351	88994921
chr1	89522251	89527427
chr1	89630671	89635733
chr1	89761185	89765614
chr1	89818630	89823928
chr1	89841280	89846047
chr1	89992840	89997678
chr1	90704545	90713144
chr1	90714540	90729247
chr1	90833422	90838334
chr1	90848692	90853833
chr1	90891565	90896006
chr1	91019601	91024250
chr1	91402319	91406833
chr1	91498706	91503442
chr1	91533466	91537887
chr1	91544272	91549099
chr1	91883356	91888528
chr1	91947161	91951429
chr1	92027810	92032407
chr1	92078262	92082923
chr1	92215881	92220125
chr1	92296616	92301369
chr1	92478309	92489052
chr1	92782381	92787539
chr1	92829941	92834565
chr1	92958955	92964197
chr1	93077001	93081475
chr1	93178115	93182914
chr1	93343661	93348383
chr1	93445912	93450967
chr1	93678765	93683948
chr1	93844288	93850072
chr1	93876951	93881266
chr1	93906813	93911911
chr1	94235134	94239788
chr1	94245350	94249961
chr1	94415969	94420846
chr1	94539281	94544083
chr1	94818046	94822763
chr1	94924281	94929560
chr1	95070695	95074995
chr1	95115194	95119575
chr1	95232120	95236586
chr1	96719546	96724263
chr1	97918633	97923168
chr1	98043410	98048154
chr1	98051445	98056427
chr1	98659316	98664155
chr1	99002376	99007028
chr1	99262426	99266779
chr1	99847864	99852453
chr1	99967741	99972514
chr1	100035926	100040848
chr1	100130574	100135198
chr1	100211210	100215542
chr1	100264076	100268443
chr1	100350153	100355343
chr1	100537012	100542329
chr1	100893032	100898252
chr1	101023761	101028124
chr1	101234229	101239189
chr1	103523470	103528291
chr1	106078771	106083232
chr1	107054583	107059788
chr1	107138267	107143841
chr1	107478610	107482820
chr1	107962629	107967419
chr1	108190605	108194891
chr1	108197778	108202579
chr1	108270708	108275250
chr1	108419127	108423669
chr1	108557916	108562590
chr1	108658971	108663756
chr1	108690166	108694539
chr1	108744396	108749200
chr1	108874844	108879416
chr1	108961059	108965592
chr1	109039233	109044224
chr1	109073957	109078210
chr1	109088566	109093010
chr1	109098041	109102762
chr1	109111473	109115716
chr1	109211842	109216476
chr1	109247323	109252101
chr1	109256432	109261078
chr1	109279691	109285585
chr1	109395452	109400272
chr1	109424026	109428948
chr1	109464340	109469165
chr1	109481831	109486281
chr1	109491923	109496321
chr1	109507332	109511883
chr1	109546417	109550968
chr1	109617842	109622094
chr1	109641339	109645542
chr1	109653919	109658505
chr1	109665959	109670334
chr1	109685616	109689992
chr1	109737729	109742684
chr1	109908521	109913267
chr1	109982626	109987404
chr1	110032781	110037320
chr1	110065643	110072681
chr1	110081906	110086862
chr1	110128188	110132717
chr1	110148366	110153642
chr1	110207634	110214172
chr1	110221043	110225390
chr1	110335772	110342178
chr1	110405270	110409918
chr1	110553444	110557740
chr1	110604361	110609564
chr1	110671622	110677675
chr1	110778601	110782811
chr1	110961259	110966385
chr1	111137605	111142681
chr1	111201691	111206681
chr1	111268789	111273231
chr1	111344516	111348917
chr1	111446682	111451580
chr1	111513562	111517968
chr1	111617582	111622215
chr1	111736430	111742655
chr1	111753419	111758370
chr1	111979846	111984763
chr1	111986937	111993151
chr1	112393873	112398194
chr1	112464222	112468532
chr1	112499788	112504370
chr1	112506191	112511679
chr1	112616969	112621949
chr1	112672853	112677475
chr1	112704720	112709576
chr1	112712263	112717438
chr1	112720951	112725165
chr1	112741704	112746550
chr1	112847520	112852174
chr1	112953364	112958703
chr1	113070969	113075638
chr1	113196851	113201123
chr1	113387958	113393448
chr1	113756892	113761650
chr1	113809751	113814678
chr1	113902832	113907402
chr1	113927343	113932277
chr1	114150514	114156563
chr1	114508439	114513643
chr1	114667618	114672364
chr1	114778454	114782841
chr1	114852827	114857321
chr1	115087229	115091963
chr1	115335546	115340711
chr1	115640094	115644940
chr1	115826189	115831006
chr1	115835738	115841743
chr1	115974525	115978916
chr1	116150043	116154362
chr1	116165536	116170639
chr1	116370669	116376191
chr1	116416560	116420920
chr1	116532420	116536677
chr1	116568338	116573261
chr1	116665202	116669999
chr1	116907581	116912830
chr1	116942627	116947023
chr1	117057766	117062648
chr1	117119647	117124526
chr1	117364552	117369823
chr1	117603336	117609046
chr1	117927217	117932097
chr1	118183193	118187474
chr1	118977762	118982015
chr1	118982159	118995364
chr1	118998433	119003716
chr1	119004521	119010697
chr1	119138251	119142788
chr1	119325603	119329912
chr1	119620679	119626003
chr1	119629179	119633761
chr1	119645754	119650628
chr1	119710221	119714649
chr1	119851186	119855452
chr1	119894390	119898597
chr1	120066734	120071889
chr1	120174143	120178534
chr1	120195101	120199463
chr1	120230756	120235196
chr1	120338912	120344284
chr1	120352652	120356979
chr1	120412673	120417572
chr1	120555774	120561061
chr1	120663213	120667653
chr1	120698910	120703272
chr1	120722170	120726849
chr1	120842361	120853320
chr1	120910704	120916255
chr1	120940197	120944586
chr1	120950492	120955081
chr1	121006630	121012051
chr1	121050119	121054445
chr1	121095207	121100110
chr1	121114888	121120586
chr1	121181931	121189361
chr1	121393924	121399197
chr1	121517059	121521727
chr1	125083509	125090028
chr1	125116139	125121694
chr1	143324822	143329608
chr1	143331851	143336629
chr1	143351486	143356663
chr1	143447332	143453252
chr1	143485762	143490094
chr1	143495155	143500908
chr1	143640888	143645745
chr1	143649544	143656841
chr1	143659460	143664025
chr1	143665749	143669975
chr1	143727711	143731995
chr1	143734121	143738547
chr1	143790177	143795138
chr1	143836439	143841557
chr1	143882628	143887489
chr1	143902249	143907942
chr1	143969582	143977001
chr1	144074476	144080302
chr1	144157424	144162202
chr1	144177071	144182249
chr1	144272948	144278868
chr1	144311410	144315776
chr1	144320799	144326555
chr1	144410227	144421244
chr1	144459026	144464012
chr1	144537941	144542219
chr1	144544710	144548942
chr1	144549958	144554270
chr1	144558844	144563241
chr1	144565610	144573162
chr1	144639912	144645582
chr1	144650605	144654971
chr1	144687507	144693427
chr1	144784138	144789316
chr1	144804180	144808958
chr1	144880406	144886035
chr1	145090986	145098406
chr1	145165975	145171028
chr1	145212833	145218221
chr1	145230834	145235040
chr1	145278761	145289743
chr1	145422963	145427970
chr1	145429144	145434188
chr1	145445303	145449803
chr1	145451911	145456666
chr1	145457786	145462059
chr1	145473568	145478326
chr1	145485174	145490459
chr1	145605838	145610571
chr1	145718881	145723118
chr1	145821593	145826433
chr1	145843532	145847932
chr1	145856692	145861938
chr1	145883750	145888256
chr1	145916451	145921050
chr1	145925161	145929504
chr1	145955606	145966848
chr1	145994590	145998793
chr1	146017304	146021601
chr1	146047360	146054583
chr1	146226089	146231263
chr1	146295774	146300266
chr1	146364536	146372078
chr1	146374383	146378664
chr1	146385042	146389304
chr1	146391695	146395976
chr1	146407568	146411895
chr1	146470222	146474703
chr1	146484758	146489517
chr1	146930615	146934898
chr1	146936266	146941361
chr1	147048656	147052993
chr1	147070439	147074891
chr1	147076302	147087129
chr1	147169891	147174922
chr1	147176043	147180273
chr1	147240439	147245628
chr1	147597456	147602151
chr1	147667720	147672796
chr1	147906011	147910355
chr1	147926241	147930974
chr1	148012034	148017078
chr1	148030918	148035191
chr1	148046703	148051461
chr1	148058306	148063586
chr1	148144122	148154377
chr1	148155762	148162978
chr1	148243885	148248644
chr1	148261174	148267029
chr1	148278753	148283059
chr1	148301110	148305477
chr1	148307958	148312365
chr1	148315536	148319864
chr1	148332776	148337046
chr1	148352039	148356260
chr1	148377176	148381496
chr1	148400395	148404693
chr1	148456796	148462187
chr1	148520243	148531234
chr1	148676842	148682005
chr1	148746557	148751049
chr1	148806521	148810883
chr1	148842203	148846643
chr1	148950011	148955149
chr1	149100912	149105904
chr1	149160943	149165278
chr1	149173501	149179055
chr1	149283604	149288043
chr1	149319353	149323715
chr1	149388844	149393541
chr1	149556515	149563975
chr1	149604799	149610359
chr1	149634431	149638752
chr1	149644652	149649241
chr1	149698786	149703747
chr1	149744992	149750090
chr1	149790572	149795433
chr1	149809969	149815657
chr1	149830130	149835217
chr1	149838182	149845477
chr1	149848334	149855629
chr1	149858598	149863685
chr1	149884219	149889920
chr1	149897526	149902393
chr1	149925733	149930001
chr1	150008204	150012911
chr1	150065267	150069758
chr1	150147505	150152888
chr1	150232623	150237494
chr1	150266647	150271254
chr1	150279954	150284226
chr1	150292056	150296269
chr1	150319386	150323691
chr1	150362355	150366580
chr1	150513560	150517940
chr1	150546873	150551892
chr1	150555179	150559428
chr1	150559599	150563825
chr1	150576852	150581877
chr1	150627234	150631725
chr1	150924143	150928363
chr1	150972020	150977474
chr1	151006259	151010616
chr1	151045735	151050151
chr1	151057291	151061876
chr1	151068394	151073095
chr1	151129209	151135624
chr1	151143573	151148897
chr1	151196371	151201056
chr1	151279182	151285293
chr1	151326046	151330248
chr1	151344850	151349069
chr1	151397381	151402106
chr1	151456750	151461556
chr1	151471395	151475666
chr1	151509097	151513642
chr1	151538185	151542723
chr1	151609898	151614729
chr1	151719515	151723806
chr1	151760969	151765617
chr1	151788128	151793531
chr1	151835984	151842049
chr1	151907287	151911931
chr1	151991181	151996417
chr1	152034362	152038636
chr1	152105521	152114739
chr1	152186845	152191452
chr1	152212974	152218597
chr1	152513581	152517794
chr1	153258996	153263837
chr1	153533948	153538364
chr1	153631701	153636498
chr1	153656589	153660893
chr1	153668842	153673053
chr1	153676354	153681899
chr1	153687727	153691963
chr1	153725740	153730025
chr1	153773179	153778222
chr1	153781481	153785859
chr1	153920361	153925445
chr1	153939867	153948858
chr1	153956070	153960654
chr1	153961305	153969504
chr1	153975236	153980049
chr1	153988751	153993034
chr1	154180792	154185450
chr1	154218367	154223312
chr1	154270234	154274813
chr1	154323562	154331052
chr1	154403194	154407969
chr1	154499631	154505223
chr1	154556205	154561089
chr1	154565757	154574237
chr1	154605904	154610321
chr1	154625287	154630029
chr1	154758346	154762960
chr1	154770110	154774388
chr1	154934486	154939455
chr1	154959452	154964259
chr1	154971761	154977010
chr1	154997394	155006060
chr1	155048512	155053856
chr1	155060449	155066102
chr1	155068936	155073446
chr1	155076679	155087580
chr1	155123958	155129975
chr1	155133531	155138135
chr1	155138500	155142703
chr1	155170866	155175462
chr1	155186536	155197369
chr1	155206756	155211168
chr1	155225119	155229743
chr1	155248291	155252758
chr1	155252833	155257864
chr1	155260021	155264521
chr1	155267487	155279957
chr1	155292527	155297745
chr1	155306616	155310952
chr1	155318815	155327642
chr1	155560495	155565489
chr1	155607941	155612537
chr1	155686041	155691334
chr1	155743506	155748117
chr1	155857318	155862698
chr1	155932281	155936516
chr1	155948860	155953107
chr1	155975887	155980699
chr1	156018598	156022989
chr1	156051171	156056849
chr1	156074552	156084799
chr1	156104460	156108680
chr1	156112695	156117347
chr1	156133916	156138380
chr1	156191881	156196261
chr1	156210793	156218856
chr1	156243577	156248108
chr1	156280448	156284924
chr1	156289408	156293634
chr1	156336382	156340651
chr1	156366967	156371460
chr1	156386258	156390771
chr1	156418611	156423927
chr1	156433368	156438973
chr1	156454757	156459570
chr1	156497825	156507528
chr1	156570307	156574710
chr1	156589884	156594088
chr1	156621865	156627674
chr1	156639847	156644655
chr1	156644761	156649154
chr1	156655550	156659784
chr1	156674500	156679468
chr1	156703066	156708862
chr1	156726319	156731124
chr1	156739006	156743354
chr1	156748955	156754277
chr1	156765243	156770221
chr1	156811731	156816245
chr1	156843089	156851400
chr1	156857012	156863310
chr1	156891623	156895919
chr1	156905977	156910350
chr1	156918451	156930004
chr1	157043504	157048163
chr1	157135957	157140853
chr1	157192748	157197345
chr1	157976930	157981263
chr1	157991610	157996157
chr1	158111407	158115750
chr1	158147698	158151914
chr1	158175643	158183713
chr1	159169412	159173928
chr1	159186438	159190708
chr1	159778626	159783563
chr1	159852216	159857130
chr1	159898111	159902353
chr1	159922539	159927608
chr1	159927642	159932063
chr1	159943602	159948007
chr1	160029505	160034199
chr1	160068056	160072878
chr1	160081931	160086948
chr1	160096250	160101212
chr1	160203300	160207912
chr1	160259965	160264661
chr1	160341138	160345548
chr1	160398322	160402894
chr1	160417313	160421596
chr1	160799893	160804163
chr1	161018928	161023435
chr1	161036587	161041040
chr1	161077556	161081947
chr1	161096272	161101011
chr1	161115932	161120322
chr1	161157348	161161899
chr1	161164211	161168896
chr1	161175271	161179661
chr1	161200019	161204466
chr1	161256687	161261238
chr1	161311985	161316661
chr1	161387709	161392596
chr1	161397073	161402142
chr1	161438076	161474713
chr1	161522234	161527566
chr1	161528638	161532962
chr1	161603744	161609118
chr1	161610243	161614587
chr1	161723847	161729508
chr1	161747624	161752286
chr1	161981826	161986249
chr1	162021232	162026341
chr1	162067428	162072262
chr1	162365086	162369531
chr1	162495809	162500237
chr1	162559066	162564063
chr1	162788460	162792932
chr1	162820386	162824784
chr1	163319689	163324231
chr1	163421087	163425310
chr1	164319278	164323530
chr1	164574303	164578680
chr1	165115519	165119789
chr1	165233264	165238270
chr1	165350466	165359091
chr1	165596028	165600293
chr1	165628488	165633337
chr1	165696307	165700580
chr1	165766595	165771112
chr1	165825416	165830446
chr1	165939403	165943741
chr1	166163021	166169211
chr1	166837104	166842107
chr1	166873759	166878536
chr1	166882016	166886553
chr1	166918539	166923412
chr1	166945628	166949978
chr1	166973332	166977932
chr1	166986983	166991446
chr1	167119338	167123773
chr1	167217893	167224124
chr1	167437275	167441900
chr1	167452851	167457979
chr1	167551232	167555833
chr1	167628235	167632602
chr1	167712240	167717255
chr1	167719741	167724615
chr1	167818158	167822409
chr1	167933789	167939563
chr1	168054270	168058484
chr1	168134078	168138920
chr1	168176725	168181399
chr1	168223707	168228601
chr1	169103528	169109173
chr1	169425383	169429631
chr1	169483320	169488339
chr1	169792832	169797206
chr1	169891314	169895816
chr1	170072469	170076856
chr1	170659315	170667037
chr1	171483378	171488100
chr1	171668807	171673084
chr1	171739705	171744467
chr1	171779259	171786489
chr1	171839327	171844185
chr1	172441727	172446141
chr1	172530770	172535405
chr1	173474839	173479966
chr1	173667523	173671906
chr1	173822150	173826957
chr1	173866034	173870779
chr1	174019667	174024711
chr1	174157158	174161909
chr1	174997353	175002488
chr1	175021229	175025660
chr1	175077414	175081738
chr1	175190764	175195087
chr1	175597240	175601672
chr1	176204575	176209675
chr1	177162256	177166710
chr1	177168984	177173187
chr1	177179678	177184029
chr1	178035695	178040149
chr1	178092118	178096711
chr1	178484664	178489151
chr1	178540227	178545221
chr1	178722833	178728013
chr1	179023723	179028782
chr1	179079940	179084813
chr1	179227028	179232065
chr1	179291636	179296186
chr1	179363659	179368203
chr1	179573585	179578172
chr1	179584229	179588915
chr1	179589616	179594461
chr1	179740812	179746816
chr1	179875744	179879971
chr1	179880347	179885236
chr1	179952581	179957284
chr1	180152420	180157449
chr1	180226984	180237840
chr1	180500190	180505142
chr1	180629891	180634680
chr1	180910180	180915283
chr1	180933180	180937575
chr1	180951779	180956556
chr1	181020091	181025013
chr1	181086367	181092040
chr1	181102781	181107866
chr1	181316164	181320737
chr1	181411154	181415712
chr1	181480175	181488125
chr1	181796357	181800757
chr1	182027790	182032206
chr1	182054469	182059376
chr1	182388562	182394428
chr1	182602240	182606625
chr1	182613042	182617410
chr1	182787260	182791962
chr1	182837177	182841987
chr1	182950684	182955509
chr1	183020669	183026235
chr1	183414865	183420529
chr1	183470490	183475120
chr1	183633148	183638198
chr1	184034225	184039632
chr1	184049647	184053920
chr1	184384281	184389490
chr1	184662089	184666529
chr1	184752118	184757304
chr1	184971730	184976645
chr1	185043237	185048088
chr1	185154718	185159573
chr1	185314197	185319234
chr1	186372992	186377716
chr1	186678679	186682949
chr1	192806502	192811068
chr1	193057091	193062141
chr1	193103044	193107434
chr1	193119598	193124094
chr1	196606578	196610881
chr1	196876028	196880288
chr1	197144148	197148861
chr1	197198875	197203589
chr1	197772801	197777658
chr1	197900458	197905169
chr1	197908886	197923694
chr1	198154766	198161234
chr1	200033346	200044927
chr1	200145568	200150076
chr1	200300148	200304410
chr1	200407771	200412237
chr1	200618424	200622996
chr1	200667484	200672256
chr1	200737193	200741820
chr1	200871068	200876260
chr1	200888948	200893448
chr1	200909465	200914142
chr1	200998495	201002810
chr1	201021154	201025871
chr1	201112330	201117439
chr1	201152117	201156618
chr1	201168746	201173376
chr1	201224902	201229139
chr1	201281324	201286520
chr1	201397133	201401904
chr1	201466391	201471520
chr1	201479752	201483977
chr1	201504757	201509388
chr1	201536651	201542189
chr1	201645913	201652660
chr1	201737659	201742301
chr1	201827085	201831570
chr1	201886786	201891178
chr1	201953208	201957925
chr1	201980457	201985451
chr1	202142023	202147015
chr1	202191880	202196262
chr1	202212065	202216535
chr1	202339915	202344184
chr1	202346529	202351068
chr1	202640540	202645911
chr1	202707795	202712641
chr1	202804875	202813556
chr1	202858933	202863795
chr1	202886555	202891266
chr1	202925076	202929396
chr1	202955751	202960568
chr1	202964917	202969499
chr1	203005200	203009900
chr1	203024344	203029057
chr1	203073594	203078262
chr1	203126105	203130368
chr1	203271391	203275690
chr1	203303169	203308210
chr1	203325149	203329801
chr1	203484687	203489931
chr1	203627343	203631725
chr1	203793440	203798165
chr1	203859379	203863773
chr1	204071117	204077382
chr1	204149270	204154433
chr1	204188470	204192705
chr1	204255416	204259780
chr1	204375604	204380302
chr1	204409185	204414031
chr1	204492165	204496842
chr1	204514345	204518703
chr1	204683004	204687757
chr1	204979854	204984082
chr1	205067656	205072025
chr1	205208835	205213782
chr1	205225663	205230831
chr1	205239567	205244036
chr1	205266984	205271418
chr1	205319104	205323907
chr1	205341365	205346448
chr1	205428602	205432853
chr1	205453701	205459360
chr1	205502749	205506981
chr1	205526875	205531462
chr1	205566623	205571438
chr1	205589961	205594345
chr1	205629365	205634304
chr1	205660849	205665126
chr1	205677847	205682775
chr1	205747110	205752217
chr1	205772772	205777540
chr1	205810742	205815882
chr1	205847770	205852063
chr1	206115302	206119793
chr1	206200466	206207885
chr1	206504903	206510111
chr1	206555069	206559580
chr1	206610451	206614677
chr1	206633178	206637842
chr1	206682881	206688306
chr1	206907348	206911857
chr1	207048744	207055497
chr1	207319198	207324019
chr1	207452186	207456935
chr1	207494292	207498670
chr1	207642966	207647607
chr1	207667460	207671914
chr1	207749826	207754619
chr1	207866517	207871373
chr1	207908753	207913168
chr1	207956982	207965838
chr1	208241144	208246284
chr1	209229500	209234128
chr1	209623804	209628009
chr1	209673098	209678083
chr1	209745608	209750000
chr1	209782376	209786822
chr1	209803971	209808321
chr1	209825784	209830083
chr1	209935834	209940709
chr1	210230598	210236292
chr1	210290364	210294867
chr1	210326743	210331449
chr1	210681717	210685920
chr1	211131325	211136333
chr1	211205064	211209441
chr1	211256763	211262792
chr1	211324589	211329294
chr1	211380597	211384990
chr1	211414335	211418879
chr1	211476964	211481412
chr1	211513119	211517762
chr1	211575779	211581835
chr1	211673299	211677834
chr1	211828089	211832938
chr1	212033495	212038022
chr1	212282625	212288352
chr1	212412249	212416942
chr1	212430763	212435502
chr1	212512885	212517106
chr1	212556326	212561115
chr1	212604809	212611744
chr1	212697118	212702706
chr1	212789524	212794005
chr1	212856017	212860777
chr1	212948305	212953750
chr1	213013177	213017919
chr1	213049269	213053525
chr1	213387396	213391615
chr1	213977871	213991394
chr1	214185264	214189585
chr1	214278753	214283704
chr1	214381822	214386099
chr1	214548761	214554185
chr1	214600913	214611213
chr1	214868434	214872660
chr1	215080708	215085293
chr1	215565164	215569923
chr1	216598997	216603392
chr1	217087656	217091872
chr1	217132402	217140431
chr1	217628925	217633135
chr1	218162438	218167691
chr1	218282677	218287342
chr1	218343715	218349164
chr1	219171767	219176230
chr1	219610992	219615220
chr1	219925790	219930805
chr1	220044074	220048719
chr1	220091972	220096592
chr1	220270138	220274591
chr1	220526119	220531006
chr1	220688165	220692907
chr1	220746069	220750555
chr1	220784674	220789261
chr1	220875106	220897817
chr1	221740132	221745462
chr1	222463419	222467631
chr1	222587679	222591928
chr1	222615605	222620741
chr1	222642125	222646329
chr1	222709984	222714888
chr1	222812994	222817219
chr1	223079476	223083699
chr1	223140843	223145347
chr1	223361500	223367286
chr1	223391300	223396644
chr1	223710288	223715121
chr1	223746640	223751342
chr1	223843383	223848561
chr1	223990560	223995122
chr1	224112206	224116770
chr1	224180883	224186053
chr1	224328027	224332491
chr1	224354821	224359522
chr1	224613935	224620151
chr1	224927518	224932079
chr1	225425019	225430810
chr1	225473063	225477339
chr1	225650568	225656093
chr1	225675366	225679626
chr1	225775628	225780032
chr1	225807944	225812531
chr1	225879905	225885198
chr1	225885450	225889980
chr1	225921942	225926852
chr1	225937412	225941995
chr1	225997102	226001635
chr1	226059756	226065756
chr1	226081022	226086140
chr1	226107586	226112885
chr1	226119258	226124775
chr1	226184334	226189059
chr1	226221306	226226179
chr1	226306660	226311800
chr1	226405632	226410238
chr1	226546679	226551711
chr1	226639881	226644102
chr1	226701331	226705680
chr1	226734859	226740852
chr1	226868344	226873205
chr1	226937368	226942729
chr1	226974038	226978536
chr1	227315745	227321051
chr1	227492515	227497237
chr1	227504086	227508808
chr1	227539814	227544791
chr1	227556456	227565934
chr1	227732942	227737730
chr1	227784727	227790869
chr1	227814126	227818382
chr1	227885676	227890049
chr1	227923249	227927514
chr1	227944721	227950581
chr1	227971667	227975875
chr1	228004395	228010811
chr1	228035741	228040308
chr1	228056930	228061496
chr1	228080028	228085800
chr1	228099968	228105483
chr1	228105667	228111575
chr1	228137807	228142859
chr1	228155676	228160999
chr1	228163407	228168285
chr1	228171916	228176990
chr1	228209770	228219312
chr1	228267760	228272019
chr1	228272184	228282796
chr1	228284134	228288342
chr1	228313855	228319061
chr1	228319852	228324062
chr1	228358376	228362629
chr1	228376248	228381420
chr1	228392727	228397193
chr1	228404110	228409012
chr1	228414005	228418866
chr1	228422879	228427402
chr1	228443681	228448426
chr1	228455406	228460733
chr1	228461746	228466828
chr1	228467626	228473451
chr1	228484645	228489914
chr1	228553165	228559873
chr1	228606374	228652457
chr1	228733063	228738550
chr1	228752995	228757204
chr1	229268899	229273382
chr1	229340162	229345188
chr1	229405196	229410023
chr1	229429459	229436937
chr1	229505966	229510546
chr1	229556025	229561327
chr1	229592594	229596870
chr1	229623381	229628552
chr1	230064747	230070462
chr1	230277596	230281943
[truncated: 23,180 more rows]
